# Supplementary material for: The Association between Serum Copper and Bone Mineral Density among Adolescents Aged 12 to 19 in the United States
Source: Nutrients. 2024 Feb 4;16(3):453. doi: 10.3390/nu16030453 (PMC10857197; doi:10.3390/nu16030453)
Supplement: Supplementary file 1 [file nutrients-16-00453-s001.zip]

Archive with 1 entries (1 files):
- nutrients-2851166-supplementary.pdf
